# Supplementary material for: High-Multiplex Aptamer-Based Serum Proteomics to Identify Candidate Serum Biomarkers of Oral Squamous Cell Carcinoma
Source: Cancers (Basel). 2023 Mar 30;15(7):2071. doi: 10.3390/cancers15072071 (PMC10093013; doi:10.3390/cancers15072071)
Supplement: Supplementary file 1 [file cancers-15-02071-s001.zip]

Archive with 1 entries (1 files):
- cancers-2276052-supplementary.pdf
